# Supplementary material for: Patient-Facing Radiology Communication with LLMs: Calibration Deficit and the Metadata Paradox
Source: Healthcare (Basel). 2026 May 27;14(11):1490. doi: 10.3390/healthcare14111490 (PMC13257061; doi:10.3390/healthcare14111490)
Supplement: Supplementary file 1 [file healthcare-14-01490-s001.zip]

Archive with 1 entries (1 files):
- healthcare-4229479-supplementary-format-corrected pages.pdf
